# Supplementary material for: Chemokine Homeostasis in Healthy Volunteers and during Pancreatic and Colorectal Tumor Growth in Murine Models
Source: Curr Issues Mol Biol. 2022 Oct 18;44(10):4987–99. doi: 10.3390/cimb44100339 (PMC9600007; doi:10.3390/cimb44100339)
Supplement: Supplementary file 1 [file cimb-44-00339-s001.zip]

Archive with 1 entries (1 files):
- cimb-1927714-supplementary.pdf
